# Supplementary material for: Real-World Evidence for the Association between Heat-Related Illness and the Risk of Psychiatric Disorders in Taiwan
Source: Int J Environ Res Public Health. 2022 Jul 1;19(13):8087. doi: 10.3390/ijerph19138087 (PMC9265553; doi:10.3390/ijerph19138087)
Supplement: Supplementary file 1 [file ijerph-19-08087-s001.zip]

Archive with 1 entries (1 files):
- ijerph-1766549-supplementary.pdf
